# Supplementary material for: Biofortified Calcium Phosphate Nanoparticles Elicit Secondary Metabolite Production in Carob Callus via Biosynthetic Pathway Activation
Source: Plants (Basel). 2025 Jul 8;14(14):2093. doi: 10.3390/plants14142093 (PMC12300979; doi:10.3390/plants14142093)
Supplement: Supplementary file 1 [file plants-14-02093-s001.zip]

Archive with 1 entries (1 files):
- plants-3687045-supplementary.pdf
